# Supplementary material for: Relationship between individual ventilatory threshold and maximal fat oxidation (MFO) over different obesity classes in women
Source: PLoS One. 2019 Apr 11;14(4):e0215307. doi: 10.1371/journal.pone.0215307 (PMC6459513; doi:10.1371/journal.pone.0215307)
Supplement: S1 File — Cond = menopause (1 = yes, 0 = no); Cla = classes; HRmax = 220-age; HRrip = heart rate at rest; BMI = body mass index; pFM = percent of fat mass; FFM = fat free mass; VO2p = oxygen uptake at peak expressed as ml/min/kg; aVO2p = oxygen uptake at peak expressed as ml/min; VO2FFM = oxygen uptake at peak expressed as ml/min/FFM; METp = metabolic equivalent at peak; HRp = heart rate at peak; pHRmax = heart rate at peak expressed as percentage of heart rate maximum. HRivt = heart rate at individual ventilatory threshold. HRMFO = heart rate at maximal fat oxidation; ΔHR = hr at IVT—HR at MFO; pHRmaxivt = heart rate at individual ventilatory threshold expressed as percentage of heart rate maximum; pHRmaxMFO = heart rate at maximal fat oxidation expressed as percentage of heart rate maximum; ΔpHRmax = pHRmaxivt–pHRmaxMFO; VO2ivt = oxygen uptake (ml/min/kg) at individual ventilatory threshold; VO2MFO = oxygen uptake (ml/min/kg) at maximal fat oxidation; ΔVO2 = VO2ivt-VO2MFO; aVO2ivt = oxygen uptake (ml/min) at IVT; aVO2MFO = oxygen uptake (ml/min) at maximal fat oxidation; pVO2peakivt = oxygen uptake at individual ventilatory threshold expressed as percentage of oxygen uptake at peak; pVO2peakMFO = oxygen uptake at maximal fat oxidation expressed as percentage of oxygen uptake at peak; ΔpVO2 = pVO2peakivt-pVO2peakMFO; SP = speed; SL = slope; SLivt = slope at individual ventilatory threshold; RPEivt = rate of perceived exertion at individual ventilatory threshold; RPEMFO = rate of perceived exertion at maximal fat oxidation; MFO = maximal fat oxidation; HRL = heart rate at low border of fat max zone; HRH = heart rate at high border of fat max zone; VO2L = oxygen uptake at low border of fat max zone; VO2H = oxygen uptake at high border of fat max zone; FatmaxL = fat oxidation at low border of fat max zone; FatmaxH = fat oxidation at high border of fat max zone; RPEL = rate of perceived exertion at low border of fat max zone; RPEH = rate of perceived exertion at high border of f [file pone.0215307.s001.xlsx]

## Sheet: Foglio1
Cond	Age	LivOb	Height	HRmax	HRrip	Weight	BMI	pFM	FFM	pFFM	VO2p	aVO2p	VO2FFM	METp	HRp	pHRmax	HRivt	HRMFO	ΔHR	pHRmaxivt	pHRmaxMFO	ΔpHRmax	VO2ivt	VO2MFO	DVO2	aVO2IVT	aVO2mfo	pVO2maxivt	pVO2maxMFO	DpVO2	SPivt	SP MFO	SL ivt	RPE ivt	RPE MFO	MFOmgmin	HRL	HRH	VO2L	VO2H	FatmaxL	FatmaxH	RPEL	RPEH	SL	SH
0	32	OB	1.68	188	65	83.8	29.69	41.4	49.2	58.71	22.7	1902.26	38.66	6.49	137	72.87	116	116	0	61.7	61.7	0	17.2	17.2	0	1441.36	1441.36	75.77	75.77	0	5	5	0	6	6	367	106	130	13.9	19	333.1	277.1	4	8	4	6
0	34	OB	1.6	186	58	76.9	30.04	33.5	51.1	66.45	27	2080.7	40.72	7.7	148	79.57	106	97	9	56.99	52.15	4.84	19.4	17.2	2.2	1491.86	1322.68	71.85	63.7	8.15	5	5	6	6	4	574.3	85	106	13.6	19.4	486.1	550.7	3	4	4	5
1	56	OB	1.68	164	61	87	30.82	43.6	49.1	56.44	20.7	1800.9	36.68	5.91	105	64.02	93	89	4	56.71	54.27	2.44	15.6	15.6	0	1357.2	1357.2	75.36	75.36	0	5	4	0	5	3	720.4	90	102	16	19.2	558.8	609.9	2	8	3	6
0	37	OB	1.72	183	63	92.5	31.27	41.6	54	58.38	26.4	2442	45.22	7.54	165	90.16	130	130	0	71.04	71.04	0	17.6	17.6	0	1628	1628	66.67	66.67	0	6	6	0	2	2	537.9	111	141	13.9	19.4	531.8	273.7	1		5	6
0	35	OB	1.66	185	70	88	31.93	42.3	50.8	57.73	22	1936	38.11	6.29	155	83.78	130	130	0	70.27	70.27	0	16.1	16.1	0	1416.8	1416.8	73.18	73.18	0	6	6	0	7	7	392.1	115	139	11.5	18.4	366.8	216.4	4	8	5	6
0	32	OB	1.42	188	90	65.2	32.33	37.3	40.9	62.73	26.2	1708.24	41.77	7.49	168	89.36	112	121	-9	59.57	64.36	-4.79	14.6	16.01	-1.41	951.92	1043.85	55.73	61.11	-5.38	4	4	3	3	4	376.2	112	132	14.6	19.1	359.8	329.8	3	4	4	4
0	47	OB	1.51	173	71	75.5	33.11	42.3	43.6	57.75	24.5	1849.75	42.43	7	152	87.86	124	119	5	71.68	68.79	2.89	17.7	15.7	2	1336.35	1185.35	72.24	64.08	8.16	5	5	3	2	2	533.4	109	124	13.3	17.7	485.9	459.9	2	2	5	5
0	45	OB	1.53	175	85	78.3	33.45	42.7	44.9	57.34	18.6	1456.38	32.44	5.31	153	87.43	129	120	9	73.71	68.57	5.14	12.7	11.5	1.2	994.41	900.45	68.28	61.83	6.45	4	4	0	5	5	501.2	116	146	8.9	16.8	407.4	429	3	8	3	5
0	27	OB	1.54	193	76	79.6	33.56	46.8	42.4	53.27	25.69	2044.92	48.23	7.34	168	87.05	118	105	13	61.14	54.4	6.74	14.91	11.39	3.52	1186.84	906.64	58.04	44.34	13.7	5	4	0	6	3	273.47	97	118	9.1	14.9	242.3	238.9	1	5	3	5
0	52	OB	1.58	168	65	83.9	33.61	42.5	48.2	57.45	21.41	1796.3	37.27	6.12	125	74.4	93	93	0	55.36	55.36	0	14.29	14.29	0	1198.93	1198.93	66.74	66.74	0	4	4	0	1	1	407.8	82	108	10.8	17.1	372	341.6	1	1	3	5
0	39	OB	1.6	181	88	86.3	33.71	43.2	49	56.78	20.6	1777.78	36.28	5.89	157	86.74	139	136	3	76.8	75.14	1.66	16.2	15.2	1	1398.06	1311.76	73.79	73.79	0	5	5	3	7	6	481.5	129	139	12.7	16.2	470.6	433.4	4	7	4	5
0	49	OB	1.61	171	80	87.8	33.87	41.6	51.3	58.43	26.3	2309.14	45.01	7.51	155	90.64	128	122	6	74.85	71.35	3.51	18.8	17	1.8	1650.64	1492.6	71.48	64.64	6.84	5	4	0	3	2	644.7	117	133	15.5	19.9	438.1	596.8	2	3	3	5
1	58	OB	1.72	162	108	100.4	33.94	40.8	59.5	59.26	19.4	1947.76	32.74	5.54	147	90.74	138	138	0	85.19	85.19	0	16.8	16.8	0	1686.72	1686.72	86.6	86.6	0	5	5	0	5	5	601.8	129	141	11.8	17.3	513.9	508.4	3	7	4	5
1	61	OB	1.45	159	70	72	34.24	42.6	41.3	57.36	22.38	1611.36	39.02	6.39	149	93.71	124	124	0	77.99	77.99	0	14.97	14.97	0	1077.84	1077.84	66.89	66.89	0	4	4	0	4	4	429.97	113	149	11.7	22.3	408.3	284.8	2	7	3	5
0	26	OB	1.62	194	67	90.3	34.41	42.6	51.8	57.36	23.61	2131.98	41.16	6.75	165	85.05	114	114	0	58.76	58.76	0	12.7	12.7	0	1146.81	1146.81	53.79	53.79	0	4	4	0	3	3	360.6	108	115	11.7	14.6	397.7	333.3	1	3	3	5
0	38	OB	1.62	182	79	90.6	34.52	43	51.6	56.95	23.1	2092.86	40.56	6.6	161	88.46	138	138	0	75.82	75.82	0	16.4	16.4	0	1485.84	1485.84	71	71	0	5	5	0	4	4	759.1	129	155	13.9	20.3	570.8	756.5	2	8	4	6
0	50	OB1	1.65	170	78	98.2	36.07	47.4	51.7	52.65	23.7	2327.34	45.02	6.77	143	84.12	135	125	10	79.41	73.53	5.88	21.2	18.4	2.8	2081.84	1806.88	89.45	77.64	11.81	5	4	0	6	4	798.4	116	135	17.3	21.2	603.3	685.8	4	6	3	5
0	41	OB1	1.57	179	79	89.4	36.27	46.3	48	53.69	20.3	1814.82	37.81	5.8	164	91.62	133	133	0	74.3	74.3	0	13.1	13.1	0	1171.14	1171.14	64.53	64.53	0	5	5	0	1	1	481.21	120	162	11.2	19.5	409.5	428.9			4	6
1	53	OB1	1.56	167	69	89.2	36.65	44.9	49.2	55.16	23.5	2096.2	42.61	6.71	160	95.81	147	147	0	88.02	88.02	0	20	20.2	-0.2	1784	1801.84	85.11	85.96	-0.85	6	6	0	3	3	711.5	132	155	14.9	22.9	678.4	507.2	2	4	5	6
0	20	OB1	1.6	200	61	94.3	36.9	47.1	49.9	52.92	24.98	2355.61	47.21	7.14	154	77	115	115	0	57.5	57.5	0	15.6	15.63	-0.03	1471.08	1473.91	93.5	62.57	30.93	5	5	0	7	7	679.2	103	122	11.6	16.1	564	467.6	6	7	4	5
0	47	OB1	1.61	173	71	95.8	36.96	45.4	52.4	54.7	19.8	1896.84	36.2	5.66	137	79.19	123	133	-10	71.1	76.88	-5.78	16.5	18.5	-2	1580.7	1772.3	83.33	93.43	-10.1	4	5	0	4	4	299.4	125	123	16.5	16.5	271.6	273.5			5	5
1	50	OB1	1.55	170	91	88.8	36.96	49.7	44.5	50.11	19.53	1734.26	38.97	5.58	140	82.35	109	99	10	64.12	58.24	5.88	12.98	10.8	2.18	1152.62	959.04	66.46	55.3	11.16	4	3	0	8	3	474.8	99	119	10.8	15.6	474.8	406.2	3	8	3	5
0	51	OB1	1.71	169	81	108.9	37.24	51.7	52.6	48.3	19.2	2090.88	39.75	5.49	147	86.98	131	131	0	77.51	77.51	0	15.9	15.9	0	1731.51	1731.51	82.81	82.81	0	4	3	0	8	7	681	119	138	13	16.7	520.1	613.1	7	8	2	4
1	47	OB1	1.67	173	68	105.3	37.76	48.3	54.5	51.76	18	1895.4	34.78	5.14	151	87.28	122	112	10	70.52	64.74	5.78	14.7	11.5	3.2	1547.91	1210.95	81.67	63.89	17.78	5	4	0	5	2	405.6	106	122	10.1	14.7	381	339.8	1	5	3	5
0	23	OB1	1.7	197	87	109.5	37.89	46.3	58.8	53.7	23.5	2573.25	43.76	6.71	189	95.94	154	154	0	78.17	78.17	0	14.8	14.8	0	1620.6	1620.6	62.98	62.98	0	5	5	0	4	4	606.6	134	180	12.7	20.2	419.2	555.3			4	6
0	28	OB1	1.65	192	85	104.5	38.38	44.7	57.8	55.3	23.07	2410.82	41.71	6.59	172	89.58	128	124	4	66.67	64.58	2.08	14.02	12.14	1.88	1465.09	1268.63	60.77	52.62	8.15	5	5	3	5	1	358.62	124	138	12.1	17.2	358.6	336.1	1	5	5	5
0	29	OB1	1.69	191	64	110.5	38.69	49.7	55.6	50.3	24.3	2685.15	48.29	6.94	145	75.92	93	93	0	48.69	48.69	0	10.7	10.7	0	1182.35	1182.35	44.03	44.03	0	4	4	0	4	4	572.3	92	103	9.9	12.8	475.2	536.7	2	5	3	5
0	42	OB1	1.7	178	90	112.1	38.79	45.7	60.9	54.33	14	1569.4	25.77	4	146	82.02	138	138	0	77.53	77.53	0	13	12.9	0.1	1457.3	1446.09	92.86	92.14	0.71	5	4	0	9	6	585.8	126	138	9.9	12.8	452.1	476.5	3	9	3	5
0	43	OB1	1.67	177	77	109.1	39.12	36.4	69.3	63.52	23.33	2545.3	36.73	6.67	164	92.66	114	102	12	64.41	57.63	6.78	12.83	9.6	3.23	1399.75	1047.36	54.99	41.15	13.84	5	3	3	2	1	353	102	114	9.6	12.8	353	302.5	1	1	3	5
1	57	OB1	1.57	163	71	96.5	39.15	48	50.1	51.92	22.9	2209.85	44.11	6.54	137	84.05	121	121	0	74.23	74.23	0	17.3	17.3	0	1669.45	1669.45	75.55	75.55	0	5	5	0	5	5	469.58	113	125	15.7	19.1	412.1	443.9	5	6	4	5
0	47	OB1	1.58	173	58	98.4	39.42	45.3	53.7	54.57	21.49	2114.62	39.38	6.14	139	80.35	98	98	0	56.65	56.65	0	14.89	14.9	-0.01	1465.18	1466.16	69.29	69.33	-0.05	4	5	0	2	2	752.1	89	124	11.5	21.9	718.1	628.9	1	3	3	5
1	53	OB1	1.68	167	67	111.4	39.5	40	66.9	60.05	23.58	2626.81	39.26	6.74	135	80.84	113	108	5	67.66	64.67	2.99	15.76	14.07	1.69	1755.66	1567.4	66.84	59.67	7.17	5	5	3	6	5	416.13	100	124	11.9	30.4	394.3	375.7	3	6	4	5
1	51	OB1	1.46	169	84	84.7	39.74	48.2	43.8	51.71	20.2	1710.94	39.06	5.77	147	86.98	121	121	0	71.6	71.6	0	14.5	14.5	0	1228.15	1228.15	71.78	71.78	0	4	4	0	3	3	413.3	114	133	12.3	16.4	226.3	246	2	5	3	5
0	50	OB1	1.64	170	80	107.6	40.01	47.8	56.1	52.14	16.36	1760.34	31.38	4.67	138	81.18	122	116	6	73.53	68.24	5.29	12.82	10.2	2.62	1379.43	1097.52	78.36	62.35	16.01	2	2	0	4	4	462.8	116	122	10.2	13	462.8	378.2	4	5	2	3
1	58	OB1	1.55	162	62	96.3	40.08	44.3	53.6	55.66	19.1	1839.33	34.32	5.46	120	74.07	100	95	5	61.73	58.64	3.09	15.6	14	1.6	1502.28	1348.2	81.68	73.3	8.38	5	4	0	4	2	726.3	87	100	10.9	15.6	354.8	676.4	2	4	3	5
0	37	OB1	1.72	183	75	119.7	40.46	54.9	53.9	45.03	17.36	2077.99	38.55	4.96	147	80.33	118	105	13	64.48	57.38	7.1	12.11	9.2	2.91	1449.57	1101.24	69.76	53	16.76	4	3	0	6	1	410.2	105	118	9.2	12.1	410.2	361.6	1	6	3	4
0	43	OB2	1.53	177	67	94.9	40.54	43.3	53.7	56.59	23.5	2230.15	41.53	6.71	167	94.35	140	140	0	79.1	79.1	0	15.8	15.8	0	1499.42	1499.42	67.23	67.23	0	5	5	0	4	4	619.3	125	156	13	20.1	593.1	556.1	3	4	4	5
0	38	OB2	1.53	182	76	95	40.58	45.9	51.4	54.11	20.7	1966.5	38.26	5.91	170	93.41	147	146	1	80.77	80.22	0.55	15.7	14.9	0.8	1491.5	1415.5	75.85	71.98	3.86	4	4	6	4	4	604.8	134	147	12.1	15.7	551.7	543.9	2	4	2	4
1	61	OB2	1.57	159	75	100.3	40.69	51.1	49	48.85	17.8	1785.34	36.44	5.09	128	80.5	112	117	-5	70.44	73.58	-3.14	13.9	15.3	-1.4	1394.17	1534.59	78.09	85.96	-7.87	3	4	0	2	4	369.7	112	126	13.9	16.7	334.8	84	2	5	3	5
0	41	OB2	1.57	179	68	100.5	40.77	30.3	70	69.7	20.5	2060.25	29.43	5.86	115	64.25	116	116	0	64.8	64.8	0	18.4	18.4	0	1849.2	1849.2	89.76	89.76	0	5	5	0	5	5	647.9	112	116	14.5	18.2	595.3	348.8	3	6	4	5
1	62	OB2	1.58	158	72	104.6	41.9	51.3	50.9	48.66	16.2	1694.52	33.29	4.63	131	82.91	113	126	-13	71.52	79.75	-8.23	12.9	15.3	-2.4	1349.34	1600.38	79.63	94.44	-14.81	3	4	0	5	7	777.7	113	128	12.9	14.9	466.9	622.4	5	10	3	4
0	41	OB2	1.66	179	73	116.1	42.13	53.1	54.5	46.94	20.01	2323.16	42.63	5.72	122	68.16	108	108	0	60.34	60.34	0	14.69	14.69	0	1705.51	1705.51	73.41	73.41	0	5	5	0	3	3	625.72	97	112	11.3	16.3	568	493.1	2	5	4	5
0	53	OB2	1.56	167	72	102.6	42.16	53.7	47.5	46.3	17.2	1764.72	37.15	4.91	137	82.04	118	118	0	70.66	70.66	0	13.1	13.1	0	1344.06	1344.06	76.16	76.16	0	4	4	0	7	7	589.8	109	130	11.1	15.2	395.8	529.3	4	8	3	5
0	31	OB2	1.57	189	90	106	43	48	55.2	52.08	21.1	2236.6	40.52	6.03	161	85.19	144	144	0	76.19	76.19	0	16.9	16.9	0	1791.4	1791.4	80.09	80.09	0	5	5	0	2	2	543.8	127	161	13.7	21.1	418.8	483.3	2	4	4	6
0	43	OB2	1.62	177	82	115.8	44.12	50.7	57.1	49.31	20.2	2339.16	40.97	5.77	161	90.96	145	145	0	81.92	81.92	0	16.5	16.5	0	1910.7	1910.7	81.68	81.68	0	4	4	0	2	2	761.3	145	154	16.5	19.5	561.4	652.1	2	7	3	5
1	64	OB2	1.58	156	62	111	44.46	53.7	51.4	46.31	17.1	1898.1	36.93	4.89	120	76.92	94	91	3	60.26	58.33	1.92	11.2	11.5	-0.3	1243.2	1276.5	65.5	67.25	-1.75	4	3	0	4	3	328.9	91	102	11.5	13.7	328.9	290.1	3	4	2	4
0	44	OB2	1.66	176	75	123.3	44.75	53.1	57.8	46.88	18.98	2340.23	40.49	5.42	160	90.91	112	107	5	63.64	60.8	2.84	10.72	10	0.72	1321.78	1233	56.48	52.69	3.79	5	3	0	5	2	611.4	107	112	10	10.7	611.4	483.2	2	3	3	4
0	34	OB2	1.55	186	86	112.2	46.7	50.2	55.9	49.82	18.8	2109.36	37.73	5.37	176	94.62	157	157	0	84.41	84.41	0	15	15	0	1683	1683	79.79	79.79	0	5	5	0	6	6	482.9	136	157	11.4	15	464.7	482.9	2	6	4	5
0	45	OB2	1.59	175	73	118.7	46.95	44.7	66	55.6	21.2	2516.44	38.13	6.06	157	89.71	127	144	-17	72.57	82.29	-9.71	12.4	17	-4.6	1471.88	2017.9	58.49	80.19	-21.7	5	5	0	3	3	848.7	120	152	11.1	19.3	720.2	692.8			4	5
0	50	OB2	1.59	170	65	125.4	49.6	52.2	59.9	47.77	17.89	2243.41	37.45	5.11	127	74.71	122	106	16	71.76	62.35	9.41	16.77	14.7	2.07	2102.96	1843.38	93.74	82.17	11.57	4	3	0	7	5	711.3	106	122	14.7	16.7	711.3	222.6	5	7	3	4
0	26	OB2	1.67	194	80	140.5	50.38	50.8	65.6	50.8	21.1	2964.55	45.19	6.03	178	91.75	147	147	0	75.77	75.77	0	14.9	14.9	0	2093.45	2093.45	70.62	70.62	0	4	4	0	3	3	981.6	133	161	13.1	17.7	921.9	875.5	2	4	3	5
0	48	OB2	1.64	172	92	142.3	52.91	50.7	70.1	49.26	19.1	2717.93	38.77	5.46	144	83.72	138	138	0	80.23	80.23	0	16.2	16.2	0	2305.26	2305.26	84.82	84.82	0	3	3	0	6	6	975	131	143	14.4	18.1	790.4	922.9	5	6	2	4
